# Supplementary material for: Polyphenols and Maillard Reaction Products in Dried Prunus spinosa Fruits: Quality Aspects and Contribution to Anti-Inflammatory and Antioxidant Activity in Human Immune Cells Ex Vivo
Source: Molecules. 2022 May 20;27(10):3302. doi: 10.3390/molecules27103302 (PMC9143125; doi:10.3390/molecules27103302)
Supplement: Supplementary file 1 [file molecules-27-03302-s001.zip]

Archive with 1 entries (1 files):
- molecules-1701740-supplementary.pdf
